# Supplementary material for: Rural–Urban Disparities in Patient Care Experiences among Prostate Cancer Survivors: A SEER-CAHPS Study
Source: Cancers (Basel). 2023 Mar 23;15(7):1939. doi: 10.3390/cancers15071939 (PMC10093298; doi:10.3390/cancers15071939)
Supplement: Supplementary file 1 [file cancers-15-01939-s001.zip]

Archive with 1 entries (1 files):
- cancers-2269924-supplementary.pdf
